# Supplementary material for: Design, Synthesis, and Biological Evaluation of Novel Morpholine–Coumarin Derivatives for Inflammation-Associated Depression
Source: Biomolecules. 2026 Jul 9;16(7):1002. doi: 10.3390/biom16071002 (PMC13406451; doi:10.3390/biom16071002)
Supplement: Supplementary file 1 [file biomolecules-16-01002-s001.zip]

Archive with 1 entries (1 files):
- biomolecules-4393278-supplementary.pdf
